# Supplementary material for: Production of Metallic Alloy Nanowires and Particles Templated Using Tomato Mosaic Virus (ToMV)
Source: Nanomaterials (Basel). 2023 Oct 5;13(19):2705. doi: 10.3390/nano13192705 (PMC10574019; doi:10.3390/nano13192705)
Supplement: Supplementary file 1 [file nanomaterials-13-02705-s001.zip]

Archive with 1 entries (1 files):
- nanomaterials-2625119-supplementary.pdf
